# Supplementary material for: Prediction of Right Heart Failure in LVAD Candidates: Current Approaches and Future Directions
Source: J Cardiovasc Dev Dis. 2025 Jun 23;12(7):240. doi: 10.3390/jcdd12070240 (PMC12295032; doi:10.3390/jcdd12070240)
Supplement: Supplementary file 1 [file jcdd-12-00240-s001.zip]

Archive with 1 entries (1 files):
- jcdd-3578603-supplementary.pdf
